# Supplementary material for: Copper-Catalyzed Azide–Alkyne Cycloaddition-Oriented Multifunctional Bio-Orthogonal Linker BPPA: Design, Synthesis and Evaluation
Source: Molecules. 2023 Dec 14;28(24):8083. doi: 10.3390/molecules28248083 (PMC10745683; doi:10.3390/molecules28248083)
Supplement: Supplementary file 1 [file molecules-28-08083-s001.zip]

Archive with 1 entries (1 files):
- molecules-2712907-supplementary.pdf
